# Supplementary material for: Dissolving Microneedles Developed in Association with Nanosystems: A Scoping Review on the Quality Parameters of These Emerging Systems for Drug or Protein Transdermal Delivery
Source: Pharmaceutics. 2021 Oct 2;13(10):1601. doi: 10.3390/pharmaceutics13101601 (PMC8538119; doi:10.3390/pharmaceutics13101601)
Supplement: Supplementary file 1 [file pharmaceutics-13-01601-s001.zip]

Archive with 1 entries (1 files):
- pharmaceutics-1365133-supplementary.pdf
